# Supplementary material for: Criminal justice interventions for preventing radicalisation, violent extremism and terrorism: An evidence and gap map
Source: Campbell Syst Rev. 2023 Nov 14;19(4):e1366. doi: 10.1002/cl2.1366 (PMC10644945; doi:10.1002/cl2.1366)
Supplement: Supplementary file 2 — Supporting information. [file CL2-19-e1366-s002.xlsx]

## Sheet: Sheet1
Abad, C. F. (2020). Prisons as "Spaces of Opportunity" in the fight against jihadist terrorism: Suitability of the Spanish response? Revista General de Derecho Penal, 34(1), 45.
Ajzenstadt, M. (2008). Risk and counter-terrorist policies in Israel. Paper presented at the International Sociological Association Conference, Barcelona, Spain.
Akdogan, H. K., & Yasin (2008). Positive and negative obligations of democratic states while struggling with terrorism. Paper presented at the American Society of Criminology 2008 Annual Meeting, St. Louis, MO.
Albrecht, H. (2002). Anti-terrorism legislation after September 11th - An analysis of international developments. Journal Article für Konflikt- und Gewaltforschung, 4(2), 46-76.
Altuntaş, E. O. (2012). Kapitalizmin doğal bir evresi olarak totaliter-polis devletinin yükselişi ve ABD örneği. Uluslararası İlişkiler Dergisi, 9(35), 35-60.
Anarumo, M. (2007). Terrorist target selection and event predictors results from the National Terrorism Study. Paper presented at the American Society of Criminology 2007 Annual Meeting, Atlanta, GA.
Anastasiou, H. (2007). The EU as a peace building system: Deconstructing nationalism in an era of globalization. International Journal of Peace Studies, 12(2), 31-50. doi:10.2307/41852961
Andriyanov, V. N. (2017). The constitutional and legal basis of counteracting extremism. Russian Journal of Criminology, 11(1), 32-42. doi: 10.17150/2500-4255.2017.11(1).32-42
Archibald, A., & Smith, A. (2011). CAPRA: A Collaborative Problem Solving Model. In NATO Advanced Research Workshop on Counter Terrorism in Culturally and Linguistically Diverse Communities (pp. 188-196). IOS Press Ebooks. doi:10.3233/978-1-60750-970-7-188.
Artemenko, N. V., & Shimbareva, N. G. (2015). Imposing criminal punishment by courts: New legislation and judicial practice. Criminology Journal of Baikal National University of Economics and Law, 9(2), 301-312.
Bancroft, P. (2011). Probation and parole automated information sharing. Perspectives, 35(2), 54-59.
Bari, S. E. (2018). Responding to terrorism: Towards a comprehensive counterterrorism policy approach. Research in Social Change, 10(1), 4.
Barton, G. (2011). Indonesia’s counterterrorism challenge: dealing with radicalization. Paper presented at the GTReC ARC Linkage Project on Radicalisation Conference 2011 – Lessons from 9/11: Reflections on the Evolution of Counter Terrorism Policy, Practice and Analysis in the Decade Since the Attacks of September 11, 2001, Melbourne, Australia.
Barton, G. (2012). Countering violent extremism in the Indonesian context: The key elements of an evolving CVE program. Paper presented at the GTReC ARC Linkage Project on Radicalisation Conference 2012 – Terrorism and Counter-terrorism in Australia and Indonesia: 10 years after Bali, Melbourne, Australia.
Bean, B. (2017). Mitigating insider threats in the domestic aviation system: Policy options for TSA. Homeland Security Affairs.
Bensinger, G. J. (2007). Homeland security: The Israel connection. Crime & Justice International, 23(100), 13.
Berhanu, S. N. I., James Barnett-Ryan, Cynthia (2008). Preempting domestic terrorist attacks: Institutionalizing proactive policing. Paper presented at the American Society of Criminology 2008 Annual Meeting, St. Louis, MO.
Bin Mat Rus, M. (2019). The criminalisation approach in Malaysia's counter-terrorism strategy (Doctoral dissertation) Retrieved from ProQuest Dissertations and Theses Global database. (ProQuest id. 2411693069)
Biro, L., Voinea, D., & Lăpăduși, V. (2017). Nuclear and radiologic terrorism impact on national security Terorismul nuclear și radiologic impactul asupra siguranței naționale. Criminalistica, 18(5), 2687-2693.
Bjorgo, T. (2008). What is Disengagement from Terrorism? Paper presented at the American Society of Criminology 2008 Annual Meeting, St. Louis, MO.
Blackwood, L., Hopkins, N., & Reicher, S. (2012). Our theories on trial: How social psychological theories are shaping the policing of Muslims in the West. Journal of Social Issues, 68(3), 25. http://dx.doi.org/10.1037/e521512014-071
Blando, A., Crevecoeur-Macphail, D. A., & Dunbar, E. (2016). The Psychology of Hate Crimes as Domestic Terrorism: U.S. and Global Issues. Praeger.
Blidaru, H. (2009). The United States intelligence community reform after 9/11. Paper presented at the 15th International Conference on Knowledge-Based Organization, Sibiu, Romania.
Bongar, B. (2006). The psychology of terrorism: Defining the need and describing the goals. In B. Bongar, L. M. Brown, L. E. Beutler, J. N. Breckenridge, & P. G. Zimbardo (Eds.), Psychology of Terrorism (pp. 3–12). Oxford University Press.
Bongar, B., Brown, L. M., Beutler, L. E., Breckenridge, J. N., & Zimbardo, P. G. (2006). Psychology of Terrorism. Cary: Oxford University Press.
Bott, K., & Koch-Arzberger, C. (2012). The fear factor: The effect of Islamist terrorism findings of a representative study in Hesse/Germany. Monatsschrift für Kriminologie und Strafrechtsreform, 95(2), 132–141. https://doi.org/10.1515/mks-2012-950204
Boucek, C. (2008). Extremist Rehabilitation and Reintegration in Saudi Arabia. Paper presented at the American Society of Criminology 2008 Annual Meeting, St. Louis, MO.
Boyle, L. C. (2008). Bridging the Federal-Local Divide on Counterterrorism Efforts Arlington County, Virginia. The Police Chief, 75(10).
Brun, I. R. (2017). Rights and guarantees within the framework of the investigation of a crime of terrorism. Revista General de Derecho Procesal, 43(47). ISSN: 1696-9642.
Bye, R. J. A., Nyheim, P. G., Gilberg, O. M., Johnsen, A., & S. O. (2017). The failure of knowledge-based task performance—a study of the police emergency response during the 22/7 terror attacks in Norway. In Proceedings of the 26th European Safety and Reliability Conference. Glasgow, United Kingdom.
Carter, J. G. (2013). Intelligence training. Law Enforcement Executive Forum, 13(2).
Cassese, A. (2007). The Nicaragua and Tadic tests revisited in light of the ICJ judgment on genocide in Bosnia. European Journal of International Law, 18(4), 649.
Castellano, C. (2003). Large group crisis intervention for law enforcement in response to the September 11 World Trade Center mass disaster. International Journal of Emergency Mental Health, 5(4), 211-215.
Castle, T. (#year#). Cops and the Klan: Police disavowal of risk and minimization of threat from the far-right. Critical Criminology, #volume#(#issue#), #Pages#.
Cavaillès, C. (2005). Quelle politique européenne contre le terrorisme? [What should be Europe's policy to combat terrorism?]. Revue du Marche Commun et de l'Union Europeenne, 489, 382-384.
Chappell, A. T. (2008, November). Community policing and homeland security: Friend or foe? Paper presented at the American Society of Criminology 2008 Annual Meeting, St. Louis, MO.
Chermak, S. M., & Freilich, J. D. (2013). Transnational Terrorism (1st ed.). Florence: Routledge. https://doi.org/10.4324/9781315235691
Chumak, V. (Year). Administrative and legal framework of anti-terrorist police units of the Baltic States (on the case of Estonia and Latvia). Journal Article of Eastern European Law, Volume(Issue), Pages.
Clarke. (2006). Outsmarting the Terrorists. Praeger.
Cline, J. D. (n.d.). Sentencing of terrorism offenses under the federal sentencing guidelines. Federal Lawyer.
Coaffee, J. (2008). Redesigning counter-terrorism for soft targets. Journal of Urban Technology, 15(3), 33-56.
Coester, M. (2008). Prevention of hate crimes and right-wing extremism in the state of Lower Saxony and Germany. Paper presented at the American Society of Criminology 2008 Annual Meeting, St. Louis, MO.
Coester, M. (2017). Right-wing extremism and right-wing hate crimes in Germany: Development, extent, influence, and prevention of a social problem. In A. Blando, D. A. Crevecoeur-Macphail & E. Dunbar (Eds.) The Psychology of Hate Crimes as Domestic Terrorism: U.S. and Global Issues (pp. 189-224). Praeger.
Coric, V. (Year). Analyses of some new methods of combating terrorism applied by the US government after September 11. Strani Pravni Zivot (Foreign Legal Life), Volume(Issue), Pages.
Counter-Terrorism Training Coordination Working Group. (2004). Counter-terrorism training coordination working group 2003 annual report. Retrieved from https://www.ojp.gov/ncjrs/virtual-library/abstracts/counter-terrorism-training-coordination-working-group-2003-annual
Covert II, R. M. (2012). Evolving the local fire service intelligence enterprise in New York State: Implementing a Threat Liaison Officer Program. (Master's thesis). Naval Postgraduate School, Monterey, California.
Cusson, M. (2011). The cycles of crime and security. Revue Internationale de Criminologie et de Police Technique et Scientifique, 64(2), 131-154.
Danieli, Y. B., Sills, D., & Joe, J. (2005). The trauma of terrorism: Sharing knowledge and shared care, An International Handbook. New York, NY: Routledge.
Davis, R. C., Lurigio, A. J., & Herman, S. (2007). Victims of crime. Thousand Oaks, CA: Sage.
Dechesne, M. (2014, August 7-10). Aggressor versus target-focused perspectives on counter terrorism and their implications for psychology. Paper presented at the 122nd American Psychological Association Annual Convention, Washington, D.C.
DeMunro, J. G. (2002). Terrorism & extremist training: Human diversity as an officer safety concern--The rationale for focused terrorism awareness training for law enforcement. The Law Enforcement Trainer, 17(5), 38-39.
Dillon, L., Freilich, J. D., & Chermak, S. M. (2018). Media effects within the context of violent extremism in the post-9/11 era. In Learning From Violent Extremist Attacks: Behavioural Sciences Insights For Practitioners And Policymakers (pp. 397–416). Elsevier.
Dmitricenko, B., & Hashemi, L. (2019). Countering online antiquities trafficking networks financing terrorism in Syria and Iraq. The Asian Yearbook of Human Rights and Humanitarian Law, 3(1), 123-145.
Dogan, I., Ulukok, E., & Akin, H. (2019). Analysis of Measure taken for Terrorism Financing Activities: The Case of Turkey. Paper presented at the 13th RSEP International Conference on Business, Economics and Finance, Kadir Has University, Istanbul, Turkey.
Dominique-Legault, P. (2013). The Canadian anti-terrorism bill: A safe selection. Canadian Graduate Journal of Sociology and Criminology, 2(2), 73-88. doi:10.15353/Cgjsc-Rcessc.V2i2.62
Du, J. (2009). The research of the non-traditional security and social psychosocial crisis intervention (Doctoral dissertation). Available from ProQuest Dissertations & Theses Global. (ProQuest Id. 1874525997)
Ehrlich, I., & Liu, Z. (2006). The economics of crime. Northampton, MA: E. Elgar.
Eisenman, D., Weine, S., & Lashley, M. (2020). Can public health help prevent violent extremism? Should public health help prevent violent extremism? In Countering Violent Extremism and Terrorism (Vol. 8, p. 47). MQUP. https://doi.org/10.2307/j.ctvw1d7kw.8
Eldad, A. (2002). National preparedness for biological mass casualty event: Between the devil and the deep blue sea. Harefuah, 141 Spec No, 21, 123.
Emese, P. (2017). 'Privacy and Insecurity' - The Role of Legal Control Mechanisms in Reducing the Risks to Fundamental Rights Posed by National Security-Related Secret Intelligence Gathering. Informacios Tarsadalom, 17(1), 24. ISSN: 1587-8694.
Eren, E. Y. (2013). An evaluation on the law damage on the prevention of terrorist finance. Journal of Istanbul University Law Faculty-Hukuk Fakultesi Mecmuasi, 71(1), 1243-1272.
Fenzl, M. J., Jolliff, H., & Topinka, M. (2008). Chemical exposure preparedness for emergency departments in a Midwestern city. American Journal of Disaster Medicine, 3(5), 273-281.
Fernandez, J. (2008). 15. La lutte nationale contre le terrorisme et les atteintes aux libertés publiques: Variations sur le USA Patriot Act. In Centre for Studies and Research in International Law and International Relations. Leiden, Koninklijke Brill NV. doi:10.1163/1875-8096_pplcdu_ej.9789004161078.657-697.2
Fischer, S. (2019). Politik als Vexierbild - Innere Sicherheit und Polizei in rechtspopulistischer Programmatik. Polizei & Wissenschaft, 2(2), 51-60.
Fisher, R. P., Leins, D., Pludwinski, L., & Rowback, J. (2012, March). Interviewing protocols to enhance detainees' recollections of meetings with terrorists. Paper presented at the 2012 American Psychology-Law Society Conference, San Juan, PR.
Flemming, M. H. (2005). UK law enforcement agency use and management of suspicious activity reports towards determining the value of the regime. Jill Dando Institute, London.
Freedman, L. (2002). Superterrorism : policy responses. Malden, MA: Blackwell Pub.
Freilich, J. D., & Newman, G. (2009). Reducing terrorism through situational crime prevention. Criminal Justice Press.
Frostburn, T. (2006). Long Beach Calif., tests terrorism response. Homeland Defense Journal, 4(5), 10-12.
Fullerton, C. S., Ursano, R. J., & Norwood, A. E. (2004). Planning for the psychological effects of bioterrorism. Bioterrorism: Psychological and Public Health Interventions, 2(1), 2-14.
Fussey, P. (2006). Blurring the boundaries of transgression? Surveillance and counter-terrorism in London. Paper presented at the Ad Hoc Sessions at the International Sociological Association World Congress, Durban, South Africa, July 25-26, 2006.
Galeotti, M. (2002). USA reconsiders homeland security. Jane's Intelligence Review, 14(2), 20-22.
Garvey, M. P., Jr. (2015). Microbial forensics and U.S. national security: Science and strategy (Doctoral dissertation). Retrieved from ProQuest Dissertations and Theses global database. (ProQuest id. 1700675807)
Gauthier, J. (2016). Globalization and terrorism: Finding more effective approaches to preventing violence. International Journal of Psychology, 51(3), 569-579.
Geary, J. (2009). Part II: Has New Zealand come of age with its anti-money laundering and counting financing of terrorism bill? Anti-Money Laundering, 1(3), 34-37.
Ghiba, D., Olariu, C., Paunescu, M., & Iova, T. (2011). NATO 3.1-A possible answer for a more effective and efficient alliance. Paper presented at the 17th International Conference on the Knowledge-Based Organization, Sibiu, Romania.
Giannone, D. W., & Wilson, R. A. (2003). Enlisting community members in the fight against terrorism. The Police Chief, 70(3), 37-39.
Giblin, M. J., Schafer, J. A., & Burruss, G. W. (2008, November). Perceptions of homeland security preparation and risk: Findings from a survey of law enforcement agencies. Paper presented at the American Society of Criminology 2008 Annual Meeting, St. Louis, MO.
Gips, M. A. (2003). Homeland security. Security Management, 47(10), 22.
Gips, M. A. (2005). Training in Israel for terrorism in the U.S. Security Management, 49(11), 36-39.
Goldberg, J. (2010). The appropriateness of military trials for terrorists. White-collar crime, 24(9), 3-7.
Goodman-Delahunty, J. (2017). Insights on investigative interviewing from practitioners and suspects in Indonesia, the Philippines and Sri Lanka. In International Developments and Practices in Investigative Interviewing and Interrogation (pp. 50–65). Routledge.
Goşa, D. (2017). Asistenta criminalistică! In cazul investigarii criminalistice a actelor teroriste. Romanian Journal Articlenal of Forensic Science, 18(114), 2759-2761.
Gravel, C. (2021). Preventing radicalisation with the necessary involvement of all. Soins. Pediatrie, Puericulture, 42(318), 43-46. doi:10.1016/j.spp.2020.12.012
Gregory, P. (2012). The arts & crafts: What’s different about 21st century intelligence? Paper presented at the GTReC ARC Linkage Project on Radicalisation Conference 2012 – Terrorism and Counter-terrorism in Australia and Indonesia: 10 years after Bali, Melbourne, Victoria.
Griffin, P. (2009). Intelligence innovation in the post 9-11 era: A case study analysis of a regional fusion center. Paper presented at the American Society of Criminology 2009 Annual Meeting, Philadelphia, PA.
Grigorescu, A., & Constantin, M. (2018). Strategic priorities in public institutions for managing and preventing the terrorism phenomena. Paper presented at the 6th International Academic Conference on Strategica - Challenging the Status Quo in Management and Economics, Bucharest, Romania.
Grillo, M. (2008). Policing for homeland security: A new paradigm or a reversion to old ways? Paper presented at the American Society of Criminology 2008 Annual Meeting, St. Louis, MO.
Grüner, H. P. (2021). Herausforderungen für die Außenwirtschaftspolitik und die Wirtschaftspolitik im Inland. Perspektiven der Wirtschaftspolitik, 22(3), 211-216.
Gudjonsson, G. H., West, A., & McKee, A. (2015). Risk assessment of terrorist offenders: A challenge too far? Investigating Terrorism: Current Political, Legal and Psychological Issues, 1(2), 123-143.
Guliaev, V. A., Zubkov, A. D., Kuz'min, N. S., Lochmel', O. I., Popov, V. N., Ushakov, I. B., & Shchegol'kov, A. M. (2003). About interdepartmental program "Rehabilitation of servicemen, citizens dismissed from military service, and law enforcement personnel suffered during combat and antiterrorist operations." Voenno-Medicinskij
Hall, S. A. (2013). Development of a national sport event risk management training program for college command groups. Journal of Emergency Management, 11(4), 313-320.
Hamber, B. (2012). Healing political wounds: The role of macro interventions in assisting victims of political violence. International Journal of Psychology, 47(3), 692-692.
Hamilton, L., Hoffman, B., & Jenkins, B. (2006). State of the struggle: Report on the battle against global terrorism. Washington, DC: Council on Global Terrorism.
Han, Z. Q. (2011). Study on the assessment of emergency process management capability (Doctoral dissertation). Available from ProQuest Dissertations & Theses Global. (ProQuest Id. 1874539307)
Haprabu, B. S. (2021). Police Bhabinkamtibmas and anti-radicalism and terrorism prevention (case of Kudus Police Department). Tanggon Kosala, 10(2), e595-e595.
Harrald, J. R. (2007). Emergency management restructured: Intended and unintended outcomes of actions taken since 9/11. In C. B. Rubin (Ed.), Emergency management: The American experience 1900–2005 (pp. 161–183). Public Entity Risk Institute, Fairfax, VA.
Harris-Hogan, S. (2013). Combating Radicalisation in Australia. Paper presented at the 2013 National Metropolis Conference: Building an Integrated Society, Ottawa, Ontario.
Harrison, K. J., & Mark (2007). Counter-terrorism implications for community corrections. Paper presented at the American Society of Criminology 2007 Annual Meeting, Atlanta, GA.
Hartmann, J. (2012). Transnational counter-terrorism cooperation and world order (Doctoral dissertation). Available from ProQuest Dissertations & Theses Global. (ProQuest Id. 1442492032)
Harwood, M. (2008). Fighting terrorism in the U.K. Security Management, 52(1), 48-55.
Harwood, M. (2011). Rethinking the war on terrorism. Security Management, 55(5), 40-48.
Hasisi, B., Orgad, L., & Margalioth, Y. (2007). Airport profiling as counter terrorism: Terror aviation in Israel, 1968-2006. Paper presented at the American Society of Criminology 2007 Annual Meeting, Atlanta, GA.
Havlickova, B. (2017). Overestimation of terrorist risks and its impact on public policy in the Czech Republic. Paper presented at the 13th International Conference on Liberec Economic Forum, Liberec, Czech Republic.
Henry, K., & Silva, J. (2002). Enhanced consequence management, planning and support system (ENCOMPASS): Enabling an effective, coordinated response. Emergency Medical Services, 31(4), 52-59.
Hesterman, J. (2018). Soft target hardening: Protecting people from attack (2nd ed.). Routledge. https://doi.org/10.4324/9780429422966
Hilal, M. (2014). "Too damn Muslim to be trusted": The war on terror and the Muslim American response (Doctoral dissertation). Available from ProQuest Dissertations & Theses Global. (ProQuest Id. 1611940192)
Hodoh, O. D., Williams, C. E., Jaine, P., Harris, A. M., & Curt, A. (2015). A benchmark system to optimize our defense against an attack on the US food supply using the Risk Reduction Effectiveness and Capabilities Assessment Program. American Journal of Disaster Medicine, 10(3), 177-188.
Hohnstein, S., & Figlestahler, C. (2021). Extremismusprävention im Spannungsfeld von Sicherheit und Safeguarding: Eine Diskussion des britischen Prevent-Programms. Zeitschrift für Sozialreform, 53(4), 275-293.
Homeland security preparedness survey. (2003). Police Chief, 70(8).
Hossfeld, B., Wurmb, T., Josse, F., & Helm, M. (2017). Massenanfall von Verletzten – Besonderheiten von „Bedrohlichen Lagen. Anästhesiologie, Intensivmedizin, Notfallmedizin, Schmerztherapie : AINS, 52(9), 618–629.
Hotchkiss, N. S., & Shawna N. (2010). A thin line between terror and hate: Legal distinctions and disparate outcomes. Paper presented at the International Sociological Association, Gothenburg, Sweden.
Hsu, H. Y., Vasquez, B. E., & McDowall, D. (2018). A time-series analysis of terrorism: Intervention, displacement, and diffusion of benefits. Justice Quarterly, 35(4), 557-583. doi:10.1080/07418825.2017.1340501
Hussain, S. (2009). Policing terrorism: Do terrorist arrests deter terrorism? Paper presented at the American Society of Criminology 2009 Annual Meeting, Atlanta, GA.
Ivanova, E. (2019). Law making as experiment. Balkanistic Forum, 2(2), 277-294.
Jaloszynski, K. (2009). Police response to terrorist attacks: Internal security. Internal Security, 1(1), 111-123.
Jaloszynski, K. (2010). Bureau of antiterrorist operations - the Polish Police Counter Terrorist Unit as compared to European units. Internal Security, 2(1), 53-63.
Johnson, M. (2009). Evaluating the effectiveness of post 9/11 legislation and national security measures. Paper presented at the American Society of Criminology 2009 Annual Meeting, Philadelphia, PA.
Johnson, R. (2013). Antiterrorism and Threat Response: Planning and Implement. CRC Press.
Johnson, T.A. (2008). The war on terrorism: A collision of values, strategies, and societies (1st ed.). CRC Press. https://doi.org/10.1201/9781420079906
Julian, R., & Narramore, T. (2004). Presentation to the Energy and Communications Australia (ETTA) Counter-terrorism Workshop. In Energy and Communications Australia (ETTA) Counter-terrorism Workshop. Hobart, Tasmania.
Keen, F. (2019). Public–Private Collaboration to Counter the Use of the Internet for Terrorist Purposes: What Can be Learnt from Efforts on Terrorist Financing? RUSI.
Kemp, R. L. (2006). Homeland security: Handbook for citizens & public officials. Jefferson, NC: McFarland.
Khor, L. (2013). Malaysia and Singapore's terrorist rehabilitation programs: Learning and adapting to terrorist threats (Doctoral dissertation). Available from ProQuest Dissertations & Theses Global. (ProQuest Id. 1685020101)
Kilgore, E. L. (2012). Exploring information sharing within an intelligence community: A case study (Doctoral dissertation). Available from ProQuest Dissertations & Theses Global. (ProQuest Id. 1313535570)
Kirilenko, V.P., & Alekseev, G.V. (2018). Actual problems of extremism crime counteraction. Russian Journal of Criminology, 12(4), 561-571. doi: 10.17150/2500-4255.2018.12(4).561-571
Knelangen, W. (2007). Neighbours in freedom, security and law? Judicial and home affairs policy: Ambivalences of the ENP. Osteuropa, 57(2-3), 257-+. ISSN: 0030-6428.
Ko, J. S., Simone, J., & Thompkins, D. (2007). Setting the record straight: In-depth analysis of U.S. prisoner radicalization and policy implications conference papers. Paper presented at the American Society of Criminology 2007 Annual Meeting, Atlanta, GA.
Kochoi, S. M. (2014). Terrorism fighting and international law. Russian Journal of Criminology, 2, 186-192.
Kolomeitz, G. (2004). Terrorism and the coronial jurisdiction. Policing Issues and Practice Journal, 12(4), 54– 61.
Kosinski, J. (2010). Scientific and technological cooperation aimed at countering and fighting organized crime and terrorism in accelerated and sustainable socio-economic growth. Internal Security, 2(2), 211-219.
Koven, B. S., & Lindquist, K. (2021). Barriers to special operations forces-led counterterrorism effectiveness. MacDill AFB, FL: Joint Special Operations University Press. Retrieved from https://jsou.libguides.com/ld.php?content_id=64086589
Kruglanski, A. W., Webber, D., & Koehler, D. (2020). The radical's journey: How German neo-Nazis voyaged to the edge and back. Journal of Social Issues, 76(1), 123-145.
Kubink, M. (2002). Xenophobic crimes: A new attempt of police recording and political problem solving. Fremdenfeindliche Straftaten: Ein neuer Versuch der polizeilichen Registrierung und kriminalpolitischen Problem Bewältigung, 85(5), 325-340.
Kulick, A. (2018). Gefahr, ,,Gefährder' und Gefahrenabwehrmaßnahmen angesichts terroristischer Gefährdungslagen. Archiv für öffentlichen Rechts, 143(2), 175-219. doi:10.1628/aoer-2018-0019
Kulikov, A. S. R., & Yu S. (2007). On the new Russian anti-terrorism law. Gosudarstvo i Pravo, 80(7), 40-49.
Kury, H., & Obergfell-Fuchs, J. (2003). Crime prevention: New approaches. Mainz, Germany: Weisser Ring.
Langlois, M., & Raux, M. (2020). La gestion de crise intra-hospitalière face à la menace terroriste. Médecine de Catastrophe - Urgences Collectives, 4(4), 295-300. doi: 10.1016/j.pxur.2020.06.008
Laugerud, S., & Langballe, A. (2013). The trial after the terror attack in Norway, 2011-terror exposed youth' experiences from the trial process. European Journal of Psychotraumatology, 4(1), 1.
Lawfare: Terrorism & the Courts. (2006). William Mitchell Law Review, 33(5), 1667-1669.
Legault, R., & Hendrickson, J. (2009, November). Preventing firearms use by terrorists in the US through enhanced law enforcement and intelligence cooperation. Paper presented at the American Society of Criminology 2009 Annual Meeting, Philadelphia, PA.
Lelo, S. M. (2011). Countering terrorism through education of populations: The case of African countries. In NATO Advanced Research Workshop on Counter Terrorism in Culturally and Linguistically Diverse Communities (pp. 249-260). IOS Press Ebooks. doi:10.3233/978-1-60750-970-7-249.
Lentini, P. (2012). Grace under pressure? Assessing the impact of surveillance and counter terrorism raids on terrorist behaviour: a study based on wire-tap and electronic bugging device evidence of a Melbourne Jema’ah 2004-5 GTReC ARC Linkage Project on Radicalisation Conference 2012 – Terrorism and Counter-terrorism in Australia and Indonesia: 10 years after Bali. Paper presented at the Terrori…
Leuprecht, C., Skillicorn, D. B., & McCauley, C. (2020). Terrorists, radicals, and activists: Distinguishing between countering violent extremism and preventing extremist violence, and why it matters. In S. von Hlatky (Ed.), Countering Violent Extremism and Terrorism: Assessing Domestic and International Strategies (pp. 18-46). McGill-Queen's University Press.
Lieberman, C. (2008). Is community policing the future of counter-terrorism? Paper presented at the American Society of Criminology 2008 Annual Meeting, St. Louis, MO.
Lieberman, C. (2009). Counter-Terrorism Through Community Engagement Conference Papers. Paper presented at the American Society of Criminology 2009 Annual Meeting, Philadelphia, PA.
Lowe, D. (2010). Spooks, Provos, and Al Qaeda: An inside study of the UK's integrated Special Branch counter-terrorism investigations (Doctoral dissertation). Available from ProQuest Dissertations and Theses Global database. (ProQuest Id. U556789)
Lowe, T. I., & Innes, M. (2008). Countering terror: Violent radicalisation and situational intelligence. Prison Service Journal, 179(3), 3.
Lyon, D. (2002). Technology vs 'Terrorism': ID Cards, CCTV, and Biometric Surveillance in the City. Paper presented at the International Sociological Association Conference, Brisbane, Australia.
Mabrey, D. J., & Ward, R. H. (2008). Terrorist de-radicalization: Comparative approaches for reintegrating terrorists into the community. In NATO Advanced Research Workshop on Together against Terrorism - Building Terrorism Resistant Communities (pp. 253-263). IOS Press Ebooks. doi:10.3233/978-1-60750-006-3-253.
Manaois, A. S.-M., & Yang, S.-M. (2008). How much does it cost to secure a city? Paper presented at the American Society of Criminology 2008 Annual Meeting, St. Louis, MO.
Maras, M. H. (2008). From targeted to mass surveillance: The consequences and costs of the data retention directive (Doctoral dissertation). Available from ProQuest Dissertations & Theses Global. (ProQuest Id. 899720826)
Melchor de Guzman, Aiedeo Mintie Das, Dilip K. Das / Melchor de Guzman, Aiedeo Mintie Das, Dilip K. Das. (2011). Strategies and Responses to Crime. Baton Rouge: Taylor and Francis.
Merola, L. (2009, November). The legal community's views of terrorism and civil liberties: A survey and an experiment. Paper presented at the American Society of Criminology Annual Meeting, Philadelphia, PA.
Michael, L. (2007). Leadership security and communities under suspicion conference papers. Paper presented at the American Society of Criminology 2007 Annual Meeting, Atlanta, GA.
Mikhailov, M. A., & Kryazhev, V. S. (2016). The uniformity of defining the crimes of terrorism and extremism as a prerequisite for the effective methodology of their investigation. Russian Journal of Criminology, 10(4), 770-778.
Miller, L. S., & Hess, K. M. (2005). Community policing: Partnerships for problem solving. Belmont, CA: Wadsworth/Thomson Learning.
Mischkowitz, R. (2013). Fragen an die Kriminologie... aus der Sicht der Polizei. Monatsschrift fuer Kriminologie und Strafrechtsreform, 96(2-3), 212-221.
Mocellin, J. (2006). Reintegrating demobilized militia and former combatants: Lessons learned in Somalia. In M. Fitzduff & C. E. Stout (Eds.), The Psychology of Resolving Global Conflicts: From War to Peace (pp. 215-242). Westport, CT: Praeger Security International.
Moffatt, G. K. (2002). Violent heart: Understanding aggressive individuals. Westport, CT: Praeger.
Mors, T. (2008). Best practices for police relative to recognizing extremists. Paper presented at the American Society of Criminology 2008 Annual Meeting, St. Louis, MO.
Moss, S. (2012). Do attempts to counter violent extremism merely exacerbate the problem? Paper presented at the GTReC ARC Linkage Project on Radicalisation Conference 2012 – Terrorism and Counter-terrorism in Australia and Indonesia: 10 years after Bali, Melbourne, Victoria.
Mosser, M. E. (2007). Sharing law enforcement and intelligence information. Paper presented at the American Society of Criminology 2007 Annual Meeting, Atlanta, GA.
Mulqueen, M. (2007). Re-evaluating Irish national security post 9/11 (Doctoral dissertation). Available from ProQuest Dissertations & Theses Global. (ProQuest Id. 301684608)
Muniesa, A., & Rayna, C. (2002). De Tampere à Séville: Bilan de la sécurité européenne. Cultures & Conflits, (45), 5–169.
Nanopoulos, E. E. E. (2012). Judicial review of anti-terrorism measures in the EU (Doctoral dissertation). Available from ProQuest Dissertations & Theses Global. (ProQuest Id. 1512387645)
Narr, W.-D. (2007). Die Zukunft präventiver Illusion - Und ihre repressive Allgegenwart. The future of preventive illusion - And its repressive pervasiveness, 39(3), 214-226.
Navarro, J. (2013). Hunting terrorists. Charles C. Thomas Publishing.
Negoescu, C., Cirdei, A., & Nicolae Balcescu Land Forces Academy. (2010). The legitimacy of global fight against international terrorism. 16th International Conference on the Knowledge-Based Organization - Management and Military Sciences,
Nelson, M. K. (2020). Examining the ethical controversy of the APA's role in the enhanced interrogation program. American Journal of Forensic Psychology, 38(1), 33-46.
Nemeth, C. P. (2016). Homeland Security: An Introduction to Principles and Practice (3rd ed.). CRC Press. https://doi.org/10.1201/9781315368467
Nerve center: NYPD strikes back at terrorists with highly equipped, highly motivated unit. (2003). Police: The Law Enforcement Magazine, 27(2), 30-33.
Nilsson, A. (2019). Threat of nuclear terrorism: Assessment and preventive action. Terrorism and Disarmament, 5(2), 123-145.
O'Flaherty, J. (2002). Handling an airline disaster: Suggestions from psychological and logistical standpoints. Occupational Medicine, 17(2), 315-338.
Occhipinti, J. D. (2003). Politics of EU police cooperation: Toward a European FBI. Boulder, CO: Lynne Rienner Publishers.
Olin, W. R. (2003). Why traditional law enforcement methods cannot win the war on terrorism. Crime & Justice International, 19(77), 19-22.
Olson, D. T. (2012). Tactical Counterterrorism. Charles C. Thomas Publisher, Limited.
Onishchenko, G. G. (2005). Measures for counteracting of biological terrorism in the Russian Federation. Zhurnal Mikrobiologii, Epidemiologii i Immunobiologii, 4, 33-7.
Ortega, C. N. (2011). Issues in multicultural correctional assessment and treatment. Criminal Rehabilitation & Penology, 3386, 125-143.
Overby, S. (2007). New communications tools for public safety. The Police Chief, 74(9), 64.
Ozeren, S., & Sozer, M. A. (2010). Conclusion: The multi-faceted aspects of radicalization. In NATO Advanced Research Workshop on Developing Prevention Strategies and Tactics in Countering Radicalization (pp. 209-211). IOS Press Ebooks. doi:10.3233/978-1-60750-824-3-209.
Panos, M. A. C. (2018). The fight against the jihadist threat beyond criminal law: Analysis of the programs for the prevention of radicalization and de-radicalization at the European level. Revista de Estudios en Seguridad Internacional-Resi, 4(2), 177-205. doi:10.18847/1.8.10
Parent, R. B., & Ellis III, J. O. (2016). Countering radicalization in the community and in prison environments. Law Enforcement Executive Forum, 16(3), 50-63.
Parker, G. N. (2014). The terror next door: A security analysis of the escalating threat of lone wolf terrorists. In NATO Advanced Research Workshop (ARW) on Lone Actors - An Emerging Security Threat (pp. 11-22). IOS Press Ebooks. doi:10.3233/978-1-61499-585-2-11.
Parmar, A. (2009, November). Counter-terrorist policing in London: Locating rhetoric, reality and responses. Paper presented at the American Society of Criminology Annual Meeting, Philadelphia, PA.
Patterson, D. (2005). Consequences of profiling for crime/terrorism: Ethical dilemmas. ERCES Online Quarterly Review, 2(1).
Paye, J. (2006). From the state of emergency to the permanent state of exception. Telos, 136, 154-166.
Petryanin, A. V. (2013). Penological peculiarities of the prevention of extremist crimes. Legal Science and Practice-Bulletin of Nizhniy Novgorod Academy of the Ministry if the Interior of Russia, 23(3), 101-106.
Phillips, I. (2020). The deradicalisation program for juvenile detainees in Lebanon: A model for youth in post-conflict and fragile states. Internet Journal of Restorative Justice (IJRJ), Volume(Issue), 63-79.
Pilant, L. (2003). ODP seeks Homeland Security executives for new graduate degree program. The Police Chief, 70(10), 84-90.
Plöse, M. (2014). What Karlsruhe doesn't prohibit makes Berlin only bolder. Vorgänge, 53(2-3), 122-134.
Plöse, M. (2014). Why the ATDG amendment is incompatible with the constitutional protection of basic law. [Warum die ATDG-Novelle mit der Sicherheitsverfassung des Grundgesetzes unvereinbar ist]. Vorgänge, 53(4), 153-178.
Porter, D. T. B. (2020). An institutional analysis of British CVE propaganda policy, 2006-2019 (Doctoral dissertation). Available from ProQuest Dissertations & Theses Global. (ProQuest Id. 2548451652)
Poscher, R. (2008). Interface thresholds and the right to internal security: Its system in the light of new constitutional laws. Die Verwaltung, 41(3), 345-374.
Protopapas, G. X. (2014). The combined threat of terrorism and organized crime for and in South East Europe. In NATO Advanced Research Workshop (ARW) on Managing Terrorism Threats to Critical Infrastructure - Challenges for South Eastern Europe (pp. 215-231). IOS Press Ebooks. doi:10.3233/978-1-61499-478-7-215.
Quillet, N. (2007). Prum treaty. Revue du Marche Commun et de l'Union Europeenne, 513, 660-664.
Radu, N., & Dragne, L. (2014). National and international cooperation in the field of anti-terrorist counter-action and trans-border criminality - UN, EU, NATO - legislative counter-terrorism measures. Paper presented at the 2nd International Conference on Globalization, Intercultural Dialogue and National Identity, Tirgu Mures, Romania.
Reddick, C. (2002). September 11 triggers changed attitude toward thinking about approaches to offender treatment and case management. Community Corrections Report on Law and Corrections Practice, 9(2), 19.
Redlich, A. D. (2012, March 15-17). Current research on intelligence interviewing and interrogation. Paper presented at the 2012 American Psychology-Law Society Conference, San Juan, PR, 33-34.
Reed, A. S. (2002). Utilizing the skills of jail support services personnel in the war on terrorism (Part one). American Jails, 16(3), 69-72.
Researchers calculate staff needed for antibiotic distribution centers after bioterrorism-related disease exposure. (2002). Research Activities, 24-25. doi:10.1037/e556542006-026
Rethinking homeland security: A global security firm executive's thoughts for making the nation safer. (2004). Law Enforcement Technology, 31(1).
Reuland, M., Davies, H. J., & Bratton, W. J. (2004). Preparing for & responding to bioterrorism: Protecting your community from terrorism: Strategies for local law enforcement. Washington, DC: U.S. Department of Justice, Office of Community Oriented Policing Services.
Richman, A. (2008). Policies and procedures for law enforcement response to terror. In NATO Advanced Research Workshop on Medical Response to Terror Threats (pp. 75-89). IOS Press Ebooks. doi:10.3233/978-1-60750-503-7-75.
Riedel, M., & Welsh, W. (2002). Criminal violence: Patterns, causes & prevention. Los Angeles, CA: Roxbury.
Rohde, J., & Kursawe, J. (2021). Rechtsextremistische Vorfälle in der nordrheinwestfälischen Polizei: Eine Betrachtung der Ursachen und möglicher Konsequenzen. RPsych Forensic Psychology, 7(2), 151-175. doi:10.5771/2365-1083-2021-2-151
Romanovsky, G. B., & Romanovsky, V. G. (2019). The scope of limiting human rights in terrorism prevention in Russia and other countries. Russian Journal of Criminology, 13(1), 41-50. doi: 10.17150/2500-4255.2019.13(1).41-50
Runge, J. W. (2002). The role of traffic law enforcement in homeland security. Police Chief, 69(10), 90-99.
Ruo Men Ke, A. (2008). Network structure mining and its application in analyzing covert terrorist networks. (Doctoral dissertation). Tsinghua University.
Ruschemeier, H. (2020). Was droht mit der drohenden Gefahr? Die Vorverlagerung polizeilicher Eingriffsbefugnisse auf dem verfassungsrechtlichen Prüfstand. Kriminologisches Journal, 52(2), 122-134.
Rüttgers, M. (2020). "Demokratie leben!': Ein Bundesprogramm zur Demokratieförderung und Extremismusprävention zwischen Entfristungsankündigung, Kürzungsabsichten und Aufstockungserfordernissen. Forschungsjournal Soziale Bewegungen, 33(1), 351. ISSN: 2192-4848.
Saltirovska, Z. (2013). EU internal security-mutual threats and approach in tackling them. Paper presented at the International Scientific Conference on Security & Euroatlantic Perspectives of the Balkans Police Science & Police Profession, Skopje, North Macedonia.
Saltirovska, Z. (2014). Internal security policies of EU on prevention and combating terrorism. Paper presented at the International Scientific Conference on Security & Euroatlantic Perspectives of the Balkans Police Science & Police Profession.
Samandecha, I. (2018). The offences relating to terrorism in Thailand (Doctoral dissertation). Available from ProQuest Dissertations & Theses Global. (ProQuest Id. 2189022644)
Sang, P. J. (2017). A study on application for police information in national disaster management. Journal of Korean Public Police and Security Studies, 14(3), 243-272.
Sarkozy, N. (2005). Defending freedom. Défense Nationale et Sécurité Collective, 61(11), 7-18.
Sarwono, S. W. (2013, July 4-6). Deradicalization program for ex-terrorists: A psychological approach. Paper presented at the 71st International Council of Psychologists Conference, Jakarta, Indonesia.
Saupp, K. (2010). Fusion liaison officer programs: Effective sharing of information to prevent crime and terrorism. The Police Chief, 77(2), 46.
Savinov, L. V., Dorozhinskaya, E. A., & Sigarev, A. V. (2015). Examination of information extremist materials: Methodological and legal issues. Criminology Journal of Baikal National University of Economics and Law, 9(2), 209-222.
Scheider, M. C., & Chapman, R. (2003). Community policing and terrorism. Journal of Homeland Security, 4(8).
Schlepper, C. (2011). Strategies of legitimizing restrictive security policy: Expert interviews with political decision makers and NGO representatives. Monatsschrift fur Kriminologie und Strafrechtsreform, 94(3), 199-212. doi:10.1515/mks-2011-940303
Schwarz, R., & Colussi, M. (2015). Averting of dangers by the police in cases of international terrorism: Thoughts on the legal assessment of police measures according to § 20k BKAG. Kriminalistik, 69(3), 199-201.
Scrivner, E. (2005). Building training capacity for homeland security: Lessons learned from community policing. The Police Chief, 72(10), 26-29.
Secara, D. (2017). National and international security policies. Defense in the online International Conference on Globalization, Intercultural Dialogue and National Identity. [Conference location].
Shields, C. (2008). Prosecutorial methods and defense strategies in federal terrorism cases. Paper presented at the American Society of Criminology 2008 Annual Meeting, St. Louis, MO.
Silberstang, J. C., Diamante, K., Gast, T., London, I. F., Rondello, M., Wisdom, K. C., & Jennifer. (2007). High-stakes interviews: Techniques for maximizing recall and minimizing deception. Journal of Applied Psychology, 92(1), 83-94.
Singh, R. (2018). India's experience with terrorism. In The Oxford Handbook of India's National Security. Oxford University Press.
Sivasubramaniam, D. (2012, March 15-17). New applications of psychology-law research: Investigative interviewing and eyewitness identification in terrorism contexts. Paper presented at the 2012 American Psychology-Law Society Conference, San Juan, PR [Abstracts], 29.
Smith, D. (2012). Countering Violent Extremism: An Emotion Centred Approach. Paper presented at the GTReC ARC Linkage Project on Radicalisation Conference 2012 – Terrorism and Counter-terrorism in Australia and Indonesia: 10 years after Bali, Melbourne, Victoria.
Special report: Counterterrorism. Critical incident technology program: Built on partnerships. (2002). Journal of Counterterrorism & Homeland Security International, 8(1), 7-8. http://dx.doi.org/10.1037/e407242005-005
Stanek, R. (2013). Countering violent extremism: A community partnership approach. The Police Chief, 80(10), 42.
Stevanovic, M. (Year). International legal problem in combating the 'Islamic State' terrorist group in Syria. Union University Law School Review (Pravni zapisi), Volume(issue), Pages.
Stoesser, A. (2008). Negotiation and Amnesty in Algerian Terrorism. Paper presented at the American Society of Criminology Annual Meeting 2008, St. Louis, MO.
Storr, S. (2020). Jüngere Entwicklungen im Sicherheitspolizeirecht in Österreich: Aus Anlass der Überlegungen für ein neues deutsches Musterpolizeigesetz. Die Verwaltung, 53(1), 77-98. doi:10.3790/verw.53.1.77
Stout, C. E. (2002). The psychology of terrorism: Programs and practices in response and prevention. Journal of Applied Psychology, 87(3), 456-467.
Straw, J. (2007). Hearts, hinds, and homegrown terror. Security Management, 51(1), 30-32.
Sukabdi, Z. A. (2016). Building community resilience: Strategic role of police with bombing victims. Police Practice & Research: An International Journal, 17(2), 160-170. https://dx.doi.org/10.1080/15614263.2015.1128162
Svjetlicic, V., Dujmovic, A., & Savic, D. (2016). International police cooperation in combating the smuggling of weapons: Operative action 'Viking' (Case study). Policija i Sigurnost-Police and Security, 25(4), 420-435. ISSN 1330-0229.
Tan, J. (2010). An analysis of the anti-terrorism legislations--case study of Guangzhou Asian Games subway terror (Doctoral dissertation). Available from ProQuest Dissertations & Theses Global. (ProQuest Id. 1869989812)
Taylor, A. J. W. (2007). Defusing the terrorism of terror. In B. Bongar, L. M. Brown, L. E. Beutler, J. N. Breckenridge, & P. G. Zimbardo (Eds.), Psychology of Terrorism (pp. 373-399).
Teichmann, F. F., & Falker, M.-C. (2021). Terrorist financing via money transfer systems. European Journal of Crime, 29(2), 103-126.
Tembo, E. B. (2011). Assessing British and American counter-terrorism: Intelligence, law enforcement and military force (2006-2009) (Doctoral dissertation). Available from ProQuest Dissertations & Theses Global. (ProQuest Id. 1415367555)
Thompson, L. D. (2002). Thompson addresses terrorism, fraud issues. Criminal Justice, 17(3), 20.
Tomasz, B. (2012). Cross-border cooperation in counteracting the threat of terrorism in the aspect of Euro 2012 internal security. Internal Security, 4(2), 101.
U.S. Department of Justice. (2002). Special report: Counterterrorism. Critical incident technology program: Built on partnerships. Technology Beat, 7-8. https://doi.org/10.1037/e407242005-005
United Nations, Economic and Social Council Secretary General. (2012). Assistance in implementing the international conventions and protocols related to terrorism. United Nations Publications.
United States. Central Intelligence Agency. Special Advisor to the Director of Central Intelligence. (2004). Comprehensive report of the special advisor to the DCI on Iraq's WMD [The Duelfer Report, Volume I of III; 'Regime Finance and Procurement'; includes Annex A 'Translations of Iraq's Bilateral Trade Protocols' and Annex B 'Known Oil Voucher Recipients'; Part 2 of 3].
Van Dongen, T. (2015). The case for tailored interventions in the preventive approach: Lessons from countering jihadism in the Netherlands and the UK. In NATO Advanced Research Workshop on Countering Terrorist Recruitment in the Context of Armed Counter-Terrorism Operations (pp. 146-155). IOS Press Ebooks. doi:10.3233/978-1-61499-613-2-146.
van Krieken, P. J. (2002). Terrorism & the international legal order: With special reference to the UN, the EU & cross-border aspect. The Hague, The Netherlands: T.M.C. Asser Press.
Vertone, L. (2021). Radip-JF-radicalization intervention program in juvenile forensics. Radip-JF-radikalisierung interventionsprogramm in der Jugendforensik, 15(2), 119-126. https://dx.doi.org/10.1007/s11757-021-00656-x
Vohryzek-Bolden, M., Olson-Raymer, G., & Whamond, J. O. (2004). Domestic terrorism & incident management: Issues & tactics. Charles C. Thomas Publishing.
Von Brakle, M. (2007). From radicalization to reconciliation: Political violence and terrorism during the transition to democracy. Paper presented at the American Society of Criminology Annual Meeting 2007, Atlanta, GA.
Wagers, M., & Bryan, T. (2011). Preventing the next terror attack. The Police Chief, 78(2), 20.
Wagstaff, R. H. (2010). The spectre of Lord Atkin in the aftermath of 9/11: The rule of law and terror detentions in the United States & the United Kingdom. The Hague, The Netherlands: T.M.C. Asser Press.
Wan, J. (2002). On international terrorist crime (Doctoral dissertation). Available from ProQuest Dissertations and Theses Global database. (ProQuest Id. 1024997179)
Weaver, S. D. (2014). Thinking outside the box: Melding community policing with homeland security law operations. Journal of Law Enforcement, 4(2), 1-7.
Webb, D. S. H., & Can, C. (2005). Incident command simulation training (InCoSiT) project. Crime & Justice International, 21(85), 29-35.
Wexler, S. (2002). The NYPD: On the front lines in the war against terrorism. Law Enforcement Technology, 76, 80, 82-84.
Wexler, S. (2003). The Philadelphia story: Philly's police department is applying innovative policing strategies to reduce crime and combat terrorism. Law Enforcement Technology, 30(10), 10-16.
White, L. D. (2010). The legal aspects of combating terrorism. In NATO Advanced Training Course on Enhancing Cooperation in Defence against Terrorism (pp. 49-56). IOS Press Ebooks. doi:10.3233/978-1-61499-103-8-49
Whitford, T. (2013). Combating political police: An overview of National Action's counterintelligence program 1982-1990. Salus Journal, 2, 40-51.
Williams, B. N., Brodt, E., & Schiller, T. (2008). Bringing theoretical collaboration into practice: Community policing, homeland security and the police training officer (PTO) model. Paper presented at the 4th International Conference on Public Administration.
Winkler, T. H., Ebnöther, A. H., & Hansson, M. B. (2005). Combating terrorism & its implications for the security sector. Stockholm, Sweden: Swedish National Defence College.
Wisniewski, B. (2010). Fundamental problems of fighting terrorism and sabotage by the police. Internal Security, 2(2), 195-199.
Yan, X. Q. (2009). The system of the EU counter-terrorism (Doctoral dissertation). Available from ProQuest Dissertations & Theses Global. (ProQuest Id. 1870527660)
Yildiz, S., & Goktepe, F. (2010). The role of social projects in preventing radicalization in terrorist organization. In NATO Advanced Research Workshop on Developing Prevention Strategies and Tactics in Countering Radicalization (pp. 77-95). IOS Press Ebooks. doi:10.3233/978-1-60750-824-3-77.
Yin, X., & Hang, W. (2020). Location of terror response facilities: A perspective of incomplete rational attackers. Journal of Industrial Engineering and Engineering Management, 34(1), 200-209.
Younis, T. (2021). Counter-radicalization, public health, and racism: A case analysis of Prevent. Terrorism, Violent Radicalization, and Mental Health, 203-215. https://dx.doi.org/10.1093/med/9780198845706.003.0014
Zacek, P. (2020). 'Our Solidarity in the Struggle Is the Guarantee of Our Victory': The Counterintelligence Anti-Terrorist Apparatus in the Eastern Bloc in the 1980s. A Czechoslovak Perspective. Pamiec I Sprawiedliwosc, 36(3), 449-482.
Ziskin, L. Z., & Burke, M. V. (2004). New Jersey state program development for terrorism preparedness and other public health emergencies. New Jersey Medicine: The Journal of the Medical Society of New Jersey, 101(9 Suppl), 17-24.
Zubrzycki, W., Przyjemczak, J., & Świeczko-Żurek, B. (2021). The effectiveness of basic resuscitation activities carried out by combat paramedics of the police, as exemplified by Polish counterterrorist units. Internal Security, 13(1), 285-298. doi:10.5604/01.3001.0015.2914
